# Supplementary material for: Cancer of the ampulla of Vater: analysis of the whole genome sequence exposes a potential therapeutic vulnerability
Source: Genome Med. 2012 Jul 4;4(7):56. doi: 10.1186/gm357 (PMC3580412; doi:10.1186/gm357)
Supplement: Additional file 2 — Validation primer sets: sequencing and quantitative PCR primer pairs used in validation of next generation sequencing results. [file gm357-S2.XLS]

## Sheet: Sheet1
Supplemental Table 1. Sequencing and qPCR primer pairs used in validation of NextGen sequencing results
GENE	Orientation	M13/5' ------ 3'
Sequencing
ANXA9	F	GTT GTA AAA CGA CGG CCA GTT TTG ATC AGT ACC AGC GGA GCA
ANXA9	R	TCA GCA AAG TAC AGC GGT GTG T
TAF1A	F	GTT GTA AAA CGA CGG CCA GTA AAC CAC CTT GCG TGG GTT CAA
TAF1A	R	AGC ACA TAG TCC CAA CTC AGG A
SCN3A	F	GTT GTA AAA CGA CGG CCA GTG CAC ATT CAC TAT CAT GGT TGG T
SCN3A	R	TTT CCG ATT CAG TGC CAC CT
MAN2B2	F	GTT GTA AAA CGA CGG CCA GTT GAG TGT GTA AAG CAG CGG GTA
MAN2B2	R	AGG GTT TGC TTC CCT GGC TTA T
STAM	F	GTT GTA AAA CGA CGG CCA GTA CAA AGG CAG CAG TCA ACC A
STAM	R	ACA GAG CAG CAT CTG GGT CAA T
NINL	F	GTT GTA AAA CGA CGG CCA GTA TAT TGT CCC AAA GGA GCC AGA GC
NINL	R	AAC CTC CAC ACT GTG CTT GTG A
NFX1	F	GTT GTA AAA CGA CGG CCA GTT GGG ACA GCT TTG TTC GGG TTT
NFX1	R	ACC TGG TTC GTC CAC ATT CAC A
SMAD4	F	GTT GTA AAA CGA CGG CCA GTT TGT GGA GTG CAA GTG AAA GCC
SMAD4	R	TCA ATG GCT TCT GTC CTG TGG A
KRAS	F	GTA AAA CGA CGG CCA GTC ACA TTT TCA TTA TTT TTA TTA TAA GGC
KRAS	R	GAT TCT GAA TTA GCT GTA TCG TCA AG
NEGR1	F	GTT GTA AAA CGA CGG CCA GTT ACA GCT GAC ATG CAA CCT CAC
NEGR1	R	AGG AAA CAG CTA TGA CCA TGA CAC ATG TCG ACT TCT ACA GGG A
ANO2	F	GTT GTA AAA CGA CGG CCA GTT TTG CCT CCC TTG TCT TTC CCT
ANO2	R	AGG AAA CAG CTA TGA CCA TGA AGT GTG CCT GAC TTG GAG ACA
qPCR
BICC1	F	ACA GCT GCT GCT GAA GGG AAA
BICC1	R	TGG CTT CTA GGG TAG CTG TTG AGA
HHEX	F	TGG TTT CAG AAT CGA CGC GCT A
HHEX	R	ACC CAT AAC AGC CTT GCA CTG A
PTEN	F	TGC AAG TGT CAA GCC ACC GAT T
PTEN	R	ACC GAG CTC GCT AAT CCA CTA ACA
RGR	F	ACC AGA GAG AGG ATC AGT GGC TTT
RGR	R	TTG ATG GCA TTG ATC GTG GGC A
TRUB1	F	TTA AAG TCC AAG GGC ACA GCA AGC
TRUB1	R	AGG TGC ACG CTG ATG ATG CAA
GAPDH	F	GGG ACT GGC TTT CCC ATA ATT TCC
GAPDH	R	TAG AGG CAG GGA TGA TGT TCT GGA
